# Supplementary material for: Improving Equity in Urban Immunization in Low- and Middle-Income Countries: A Qualitative Document Review
Source: Vaccines (Basel). 2023 Jul 4;11(7):1200. doi: 10.3390/vaccines11071200 (PMC10386579; doi:10.3390/vaccines11071200)
Supplement: Supplementary file 1 [file vaccines-11-01200-s001.zip]

Archive with 1 entries (1 files):
- vaccines-2418150-supplementary.pdf
